# Supplementary material for: Crohn’s Disease Susceptibility and Onset Are Strongly Related to Three NOD2 Gene Haplotypes
Source: J Clin Med. 2021 Aug 24;10(17):3777. doi: 10.3390/jcm10173777 (PMC8432186; doi:10.3390/jcm10173777)
Supplement: Supplementary file 1 [file jcm-10-03777-s001.zip]

Archive with 1 entries (1 files):
- Sup_Table S1.pdf
